# Supplementary material for: RNAi of Neuropeptide CCHamide-1 and Its Receptor Indicates Role in Feeding Behavior in the Pea Aphid, Acyrthosiphon pisum
Source: Insects. 2024 Nov 28;15(12):939. doi: 10.3390/insects15120939 (PMC11678771; doi:10.3390/insects15120939)
Supplement: Supplementary file 1 [file insects-15-00939-s001.zip]

Archive with 1 entries (1 files):
- insects-3338682-supplementary.pdf
